# Supplementary material for: Zinc-Enriched Bifidobacterium longum subsp. longum CCFM1195 Alleviates Cutibacterium acnes-Induced Skin Lesions in Mice by Mitigating Inflammatory Responses and Oxidative Stress
Source: Nutrients. 2025 May 26;17(11):1803. doi: 10.3390/nu17111803 (PMC12157163; doi:10.3390/nu17111803)
Supplement: Supplementary file 1 [file nutrients-17-01803-s001.zip]

Archive with 1 entries (1 files):
- nutrients-3580815-supplementary.pdf
